# Supplementary material for: Transcriptomic Mapping of Neural Diversity, Differentiation and Functional Trajectory in iPSC-Derived 3D Brain Organoid Models
Source: Cells. 2021 Dec 5;10(12):3422. doi: 10.3390/cells10123422 (PMC8700452; doi:10.3390/cells10123422)
Supplement: Supplementary file 1 [file cells-10-03422-s001.zip]

Archive with 1 entries (1 files):
- cells-1459937-supplementary.pdf
